# Supplementary material for: Breeding origins of a uniquely regular migrant songbird in the Galápagos Islands
Source: Ecol Evol. 2023 Jan 16;13(1):e9697. doi: 10.1002/ece3.9697 (PMC9842894; doi:10.1002/ece3.9697)
Supplement: Supplementary file 1 — Appendix S1 [file ECE3-13-e9697-s001.zip]

Archive with 8 entries (8 files):
- ECE3_9697_APPENDIX.docx
- ECE3_9697_SupFig6.pdf
- ECE3_9697_SuppFig2.pdf
- ECE3_9697_SuppFig3.pdf
- ECE3_9697_SuppFig4.pdf
- ECE3_9697_SuppFig5.pdf
- ECE3_9697_SuppFig7.pdf
- ECE3_9697_SuppFigure1.pdf
